# Supplementary material for: Sense of macro-level belonging supported university students’ life satisfaction amid global threats: evidence from Latvia’s first COVID-19 wave
Source: Front Psychol. 2025 Dec 18;16:1677010. doi: 10.3389/fpsyg.2025.1677010 (PMC12756389; doi:10.3389/fpsyg.2025.1677010)
Supplement: Supplementary file 1 [file Table_1.XLSX]

## Sheet: Perceived_Threats_Latvia
Age	Student	swl1	swl2	swl3	swl4	swl5	Life_Latv_Now	Life_Latv_Near	Life_Latv_Dist	Life_Latv_Past	Powerless_Powerful	Unstable_Stable	Strong_Weak	Strong_R	L_Common	L_Accept	L_Involv	L_Home	CL_Crises	CL_Epid	CL_Disasters	CL_Climate	gender	working	mar	Latvian_speakers	graduated	Sum_Threats	Sum_Relbel	Sum_Sptbel	Sum_SWL	Sum_Powerstab
19	1	2	3	4	5	3	7	5	3	3	3	4	3	5	5	5	4	3	6	3	2	3	1	1	2	1	2	14	17	18	17	12
19	1	4	5	4	3	6	5	5	5	5	5	3	4	4	6	7	6	2	6	1	1	1	1	1	2	1	2	9	21	20	22	12
19	1	3	5	4	4	3	7	7	7	7	7	6	1	7	5	7	6	7	7	7	5	7	1	2	2	1	2	26	25	28	19	20
20	1	2	2	5	5	3	7	5	1	4	4	2	5	3	2	5	4	2	4	1	1	1	1	2	2	1	2	7	13	17	17	9
19	1	6	7	6	4	6	7	7	6	7	5	5	4	4	5	6	5	7	7	5	6	6	1	2	2	0	2	24	23	27	29	14
19	1	2	4	2	2	1	3	3	3	6	4	5	3	5	4	6	5	3	6	6	6	7	0	2	2	1	2	25	18	15	11	14
24	1	4	4	5	5	2	7	7	5	6	4	3	4	4	3	5	4	4	7	1	1	2	0	1	2	1	2	11	16	25	20	11
30	1	3	3	4	5	2	7	7	6	7	3	3	5	3	3	4	3	2	7	2	5	6	0	1	1	1	1	20	12	27	17	9
38	1	5	5	5	5	3	7	7	7	7	5	6	3	5	6	7	7	5	6	6	3	6	0	1	2	#NULL!	1	21	25	28	23	16
27	1	6	6	6	6	6	2	2	7	5	3	6	6	2	3	6	5	3	6	3	2	4	0	1	2	1	2	15	17	16	30	11
40	1	5	4	5	7	5	7	7	7	7	6	6	5	3	4	7	6	7	6	6	6	6	0	1	2	1	1	24	24	28	26	15
21	1	3	3	5	4	6	7	7	4	7	5	5	4	4	3	5	4	4	6	3	2	5	0	1	2	1	2	16	16	25	21	14
39	1	6	5	6	7	6	7	7	6	7	5	6	3	5	6	7	6	7	7	5	3	7	0	1	2	1	1	22	26	27	30	16
36	1	4	4	5	6	4	6	6	6	6	2	4	6	2	3	4	4	3	4	4	1	2	1	1	1	0	1	11	14	24	23	8
47	1	4	4	5	5	4	6	6	7	7	5	6	3	5	5	6	4	6	5	1	2	3	0	1	1	1	2	11	21	26	22	16
22	1	2	4	2	3	1	6	6	3	5	2	6	5	3	2	6	2	5	6	1	1	5	1	1	2	1	2	13	15	20	12	11
29	1	2	5	3	6	6	7	7	7	4	4	4	4	4	5	7	5	5	7	3	2	7	0	1	2	1	1	19	22	25	22	12
32	1	5	5	6	7	6	7	7	6	7	6	4	3	5	4	4	3	3	3	1	1	3	0	1	2	1	2	8	14	27	29	15
34	1	4	4	5	5	4	7	7	4	7	2	2	6	2	7	7	4	7	7	5	3	4	1	1	1	0	2	19	25	25	22	6
37	1	5	5	6	5	5	6	5	4	5	4	2	4	4	4	4	7	3	5	2	2	6	0	1	2	0	1	15	18	20	26	10
30	1	5	6	7	6	6	7	7	6	5	3	3	6	2	5	2	7	2	6	2	3	5	0	1	1	0	1	16	16	25	30	8
28	1	6	4	6	5	2	7	7	7	7	7	4	1	7	7	7	6	6	7	4	4	5	0	1	2	1	2	20	26	28	23	18
45	1	6	6	6	6	6	7	7	5	7	2	3	2	6	4	5	4	5	6	6	7	7	0	1	1	0	2	26	18	26	30	11
21	1	4	4	6	7	5	6	6	6	4	4	4	3	5	3	6	4	2	3	1	1	4	1	1	2	1	2	9	15	22	26	13
20	1	4	3	4	6	4	7	7	7	7	4	2	4	4	5	5	5	5	5	4	4	5	0	2	2	1	2	18	20	28	21	10
20	1	3	5	4	3	1	1	1	1	1	1	3	6	2	1	6	2	1	6	1	2	5	0	2	2	0	2	14	10	4	16	6
19	1	5	5	6	6	7	7	7	7	7	7	7	1	7	7	7	7	6	4	4	2	3	1	1	2	1	2	13	27	28	29	21
19	1	5	4	5	5	6	7	6	5	7	6	6	2	6	5	5	5	4	7	6	6	5	0	1	2	1	2	24	19	25	25	18
19	1	3	4	5	5	4	7	7	7	7	4	5	3	5	6	7	7	5	7	3	4	7	0	1	2	1	2	21	25	28	21	14
29	1	6	6	6	5	6	7	7	7	7	6	5	3	5	6	6	5	5	4	2	2	4	0	1	1	1	2	12	22	28	29	16
19	1	5	5	7	6	6	7	7	7	7	4	3	3	5	6	7	7	1	7	7	5	7	0	1	2	1	2	26	21	28	29	12
21	1	1	3	2	2	2	6	4	4	6	5	5	4	4	3	5	3	3	7	3	1	2	1	2	2	1	2	13	14	20	10	14
21	1	6	6	7	6	6	7	6	4	7	4	4	4	4	4	6	3	2	5	3	2	5	0	2	2	1	2	15	15	24	31	12
20	1	4	4	5	3	4	5	6	4	4	4	5	5	3	4	6	5	3	6	1	2	2	1	1	2	0	2	11	18	19	20	12
20	1	4	4	3	4	4	4	4	4	4	3	4	4	4	4	5	3	2	5	2	2	3	0	1	2	0	2	12	14	16	19	11
19	1	6	6	6	7	5	7	7	7	7	2	5	5	3	5	7	5	3	7	5	2	7	1	2	2	1	2	21	20	28	30	10
19	1	5	5	7	6	5	7	7	7	7	5	5	1	7	5	6	6	7	7	1	1	6	0	2	2	1	2	15	24	28	28	17
19	1	3	6	5	4	2	7	6	6	7	6	3	3	5	4	7	7	2	7	2	1	4	1	2	2	1	2	14	20	26	20	14
19	1	3	3	3	4	3	7	7	6	7	5	4	4	4	6	5	5	4	6	4	2	5	0	1	2	1	2	17	20	27	16	13
21	1	3	5	3	4	1	3	3	2	5	4	2	6	2	4	6	6	2	7	6	5	7	0	2	2	1	2	25	18	13	16	8
20	1	1	3	4	6	2	7	5	5	7	6	4	2	6	4	7	5	3	6	6	1	3	0	2	2	1	2	16	19	24	16	16
19	1	2	4	3	2	1	6	5	4	7	5	3	3	5	5	6	5	3	5	4	3	3	0	2	2	1	2	15	19	22	12	13
19	1	5	6	6	4	6	7	7	7	7	6	4	5	3	5	6	6	6	6	3	3	2	1	2	2	1	2	14	23	28	27	13
22	1	4	4	3	4	2	6	6	5	6	3	4	3	5	3	5	4	5	5	2	2	4	1	1	2	1	2	13	17	23	17	12
22	1	4	6	5	5	6	7	7	7	7	5	3	4	4	7	7	6	4	7	7	7	7	0	1	2	1	2	28	24	28	26	12
37	1	5	5	6	6	5	6	6	5	7	3	6	5	3	4	6	4	5	6	2	1	3	0	1	2	1	1	12	19	24	27	12
24	1	4	5	4	4	3	7	7	7	2	5	1	4	4	5	6	4	4	4	4	4	5	0	1	2	1	2	17	19	23	20	10
33	1	6	6	6	6	6	7	7	7	7	4	6	3	5	6	7	4	6	6	3	2	3	0	1	1	1	1	14	23	28	30	15
25	1	3	5	3	3	1	7	7	5	6	3	5	4	4	5	5	4	4	7	2	2	4	0	1	2	1	2	15	18	25	15	12
21	1	5	5	6	6	4	7	7	6	6	2	2	6	2	3	7	5	1	1	1	1	1	0	1	2	1	2	4	16	26	26	6
23	1	2	3	3	3	1	5	4	2	6	4	3	5	3	2	5	2	5	6	2	2	2	0	1	2	1	2	12	14	17	12	10
24	1	3	5	4	4	2	6	4	3	7	1	3	6	2	3	3	3	4	6	2	1	1	1	1	2	1	2	10	13	20	18	6
24	1	6	5	6	6	6	7	6	5	7	6	4	4	4	6	7	5	7	5	1	1	4	0	1	1	1	2	11	25	25	29	14
23	1	3	3	2	3	1	7	6	1	6	2	1	7	1	5	5	4	2	6	3	6	6	0	1	2	1	2	21	16	20	12	4
25	1	2	4	5	4	2	7	7	7	7	3	4	3	5	4	5	5	3	5	2	2	2	1	1	2	1	2	11	17	28	17	12
24	1	3	3	4	5	5	7	6	7	7	5	3	3	5	6	6	6	6	4	5	4	6	0	2	2	1	2	19	24	27	20	13
20	1	5	7	6	4	5	6	5	4	7	3	3	4	4	4	6	4	4	6	5	4	4	1	2	2	1	2	19	18	22	27	10
20	1	4	4	6	5	6	7	7	7	7	4	4	3	5	6	6	5	5	5	4	5	5	1	2	2	1	2	19	22	28	25	13
19	1	5	6	6	4	4	7	7	6	7	5	4	2	6	4	6	4	2	7	7	7	7	1	2	2	1	2	28	16	27	25	15
19	1	6	6	7	6	6	7	7	7	7	5	4	4	4	4	4	4	5	5	5	6	7	0	2	2	1	2	23	17	28	31	13
20	1	5	5	7	6	5	7	7	6	7	7	3	1	7	5	7	5	2	6	6	3	3	0	2	2	1	2	18	19	27	28	17
21	1	5	5	6	7	6	6	6	5	7	7	7	1	7	5	7	7	7	6	4	4	4	1	2	2	1	2	18	26	24	29	21
20	1	6	5	7	6	7	7	7	7	7	7	6	1	7	7	7	7	6	5	3	2	7	1	2	2	1	2	17	27	28	31	20
20	1	6	5	7	7	7	7	7	7	7	7	7	1	7	7	7	7	7	3	1	1	6	1	2	2	1	2	11	28	28	32	21
24	1	4	4	4	5	5	6	6	6	6	4	4	4	4	3	4	5	3	3	3	2	3	1	1	2	0	2	11	15	24	22	12
25	1	5	4	6	6	2	7	7	5	7	3	3	4	4	4	7	3	5	7	2	2	6	1	1	2	1	2	17	19	26	23	10
20	1	4	6	5	5	5	7	7	7	7	4	3	5	3	5	6	6	5	5	6	5	5	0	2	2	1	2	21	22	28	25	10
21	1	5	5	6	5	6	7	7	7	7	4	5	4	4	5	7	7	3	7	3	3	3	1	2	2	1	2	16	22	28	27	13
22	1	3	3	6	3	4	7	7	3	7	6	7	3	5	4	6	7	7	5	1	1	1	1	2	2	1	2	8	24	24	19	18
22	1	6	5	5	5	6	7	7	7	7	5	4	3	5	7	7	7	6	5	2	2	5	1	1	2	1	2	14	27	28	27	14
20	1	4	5	5	4	3	5	4	3	4	4	3	3	5	3	5	4	4	5	4	4	5	0	2	2	1	2	18	16	16	21	12
21	1	5	5	6	6	5	7	7	6	7	4	4	3	5	5	6	6	5	7	5	5	6	0	1	2	1	2	23	22	27	27	13
21	1	3	3	4	4	6	4	3	2	5	2	2	5	3	2	7	7	7	4	2	1	2	0	1	2	1	2	9	23	14	20	7
20	1	5	6	6	7	5	7	7	7	5	5	4	3	5	4	7	5	1	6	5	1	6	0	1	2	1	2	18	17	26	29	14
21	1	4	4	5	5	6	6	6	6	6	4	3	4	4	3	5	5	3	6	3	1	4	0	1	2	1	2	14	16	24	24	11
23	1	5	5	6	5	6	7	7	6	7	5	3	2	6	5	7	5	5	7	6	3	6	0	1	2	1	2	22	22	27	27	14
21	1	5	4	5	5	4	7	7	7	7	1	7	7	1	2	7	5	3	7	4	2	2	0	2	2	1	2	15	17	28	23	9
20	1	5	6	5	5	4	7	7	6	7	2	2	6	2	2	3	3	1	4	2	1	6	0	1	2	1	2	13	9	27	25	6
20	1	3	3	5	4	4	7	6	2	7	4	4	5	3	4	7	4	2	6	2	2	3	0	2	2	1	2	13	17	22	19	11
25	1	4	3	4	4	2	7	5	2	7	3	2	4	4	3	6	3	1	7	6	6	7	0	2	2	1	1	26	13	21	17	9
20	1	4	5	5	4	5	7	7	6	5	3	2	3	5	6	7	3	4	7	6	5	4	0	1	2	1	2	22	20	25	23	10
24	1	5	6	6	6	5	7	6	4	6	5	4	3	5	6	7	5	7	5	2	3	4	0	1	2	1	2	14	25	23	28	14
21	1	5	5	4	6	4	6	5	4	6	5	5	4	4	5	5	5	3	5	2	3	3	0	2	2	1	2	13	18	21	24	14
24	1	5	5	4	5	5	5	5	5	3	5	5	3	5	3	5	3	3	3	3	3	3	0	1	2	1	2	12	14	18	24	15
23	1	5	6	6	6	5	7	7	7	7	7	7	1	7	6	7	6	5	3	1	1	1	0	1	2	1	2	6	24	28	28	21
23	1	4	4	5	3	4	4	3	3	4	7	7	1	7	4	4	5	4	5	1	1	2	0	1	2	1	2	9	17	14	20	21
22	1	3	2	3	4	2	7	6	5	7	2	2	5	3	5	7	5	7	7	3	3	6	0	1	2	1	2	19	24	25	14	7
21	1	4	4	5	5	3	7	7	7	7	5	4	3	5	6	7	6	4	7	1	2	2	0	1	2	1	2	12	23	28	21	14
21	1	2	5	6	7	4	7	7	7	7	1	1	7	1	6	7	7	6	7	7	7	7	0	1	2	1	2	28	26	28	24	3
22	1	4	4	4	5	4	7	6	4	7	5	3	4	4	4	4	3	3	7	1	1	1	0	1	2	1	2	10	14	24	21	12
20	1	4	4	5	6	4	6	6	4	6	6	3	2	6	3	5	3	4	3	3	1	4	0	1	2	1	2	11	15	22	23	15
21	1	4	4	5	5	5	7	7	7	7	5	4	2	6	1	6	4	2	5	3	3	4	0	1	2	1	2	15	13	28	23	15
35	1	5	5	6	5	5	6	2	6	4	3	6	4	4	5	4	3	5	4	1	2	4	1	2	2	1	1	11	17	18	26	13
28	1	5	5	4	5	7	6	7	7	5	4	5	3	5	5	5	6	4	5	3	3	4	1	1	2	0	2	15	20	25	26	14
21	1	5	4	6	7	4	2	1	1	5	2	1	7	1	1	3	2	1	6	5	3	3	0	1	2	1	2	17	7	9	26	4
23	1	2	2	4	4	3	4	4	4	4	3	3	4	4	3	2	2	2	4	3	2	1	1	1	2	1	2	10	9	16	15	10
20	1	3	3	3	4	4	7	7	7	7	2	1	6	2	4	3	5	7	7	2	2	2	0	2	2	1	2	13	19	28	17	5
24	1	5	6	6	6	6	4	3	2	5	1	2	6	2	2	2	6	2	6	5	2	1	1	2	2	1	1	14	12	14	29	5
21	1	4	4	5	5	3	3	3	2	4	3	4	4	4	5	5	2	3	7	4	2	4	0	1	2	1	2	17	15	12	21	11
21	1	4	4	5	6	4	5	4	3	4	2	2	6	2	4	4	5	4	5	4	4	4	1	2	2	1	2	17	17	16	23	6
30	1	5	5	5	4	5	5	4	3	5	3	2	5	3	3	4	2	2	3	3	3	4	0	2	2	1	1	13	11	17	24	8
21	1	3	3	3	3	3	7	3	3	5	3	2	4	4	2	3	2	2	6	2	1	2	0	2	2	1	2	11	9	18	15	9
21	1	6	6	6	6	6	5	5	5	5	4	3	5	3	2	5	3	4	5	1	1	1	0	1	2	0	2	8	14	20	30	10
28	1	3	5	5	3	2	7	4	3	6	2	2	6	2	3	2	3	5	2	2	2	2	0	2	1	1	1	8	13	20	18	6
21	1	3	3	4	4	2	2	2	1	2	3	3	6	2	2	3	3	1	3	2	2	3	0	2	2	1	2	10	9	7	16	8
22	1	4	4	6	5	5	6	6	6	3	4	2	3	5	7	7	7	7	3	3	5	5	0	2	2	#NULL!	2	16	28	21	24	11
21	1	4	5	5	3	2	3	3	3	4	1	1	7	1	4	4	4	3	4	7	6	2	0	2	2	1	2	19	15	13	19	3
22	1	5	5	6	6	5	7	7	7	7	5	4	4	4	6	6	6	5	6	5	5	5	0	2	2	1	2	21	23	28	27	13
28	1	5	5	6	6	6	6	6	6	4	4	4	4	4	6	6	5	6	5	6	7	7	0	1	2	#NULL!	2	25	23	22	28	12
22	1	4	4	5	5	4	5	4	2	6	2	3	6	2	3	5	4	4	7	1	1	1	0	2	2	1	2	10	16	17	22	7
24	1	6	5	6	6	6	4	4	3	4	2	1	7	1	1	3	2	3	3	4	4	4	0	1	2	1	1	15	9	15	29	4
34	1	6	4	6	5	6	7	7	4	4	4	1	4	4	3	5	5	5	7	6	2	2	0	1	1	0	1	17	18	22	27	9
31	1	5	5	6	6	6	4	4	4	4	2	4	6	2	2	3	5	2	6	3	4	5	0	1	1	1	2	18	12	16	28	8
34	1	5	6	6	6	7	7	7	7	7	4	1	6	2	6	6	6	6	6	2	1	1	0	1	1	0	1	10	24	28	30	7
36	1	4	6	5	6	4	7	7	7	7	4	2	6	2	5	7	2	5	7	6	6	3	1	1	2	#NULL!	1	22	19	28	25	8
25	1	4	3	3	1	1	1	1	1	1	2	6	6	2	1	3	1	2	5	3	1	5	1	1	2	1	1	14	7	4	12	10
31	1	5	5	5	4	4	6	6	6	6	4	4	4	4	3	4	3	4	6	6	6	6	1	1	1	1	1	24	14	24	23	12
28	1	5	5	5	5	4	5	5	2	6	3	6	4	4	7	7	4	3	5	3	3	5	1	1	1	1	1	16	21	18	24	13
31	1	5	5	6	6	5	7	7	7	7	4	4	4	4	4	6	5	5	6	3	2	2	0	2	2	1	1	13	20	28	27	12
27	1	6	5	7	7	6	7	7	7	3	4	5	3	5	7	7	5	7	7	4	1	5	0	1	2	1	1	17	26	24	31	14
23	1	5	6	6	6	5	7	7	7	7	4	2	7	1	6	7	6	7	5	7	7	7	0	1	2	1	1	26	26	28	28	7
23	1	5	4	4	4	3	7	7	7	7	4	5	4	4	4	6	6	3	6	4	3	5	0	1	2	1	1	18	19	28	20	13
23	1	5	6	6	7	6	7	7	6	6	5	4	2	6	6	6	5	6	5	4	5	3	0	1	2	1	1	17	23	26	30	15
23	1	3	3	4	4	4	7	7	6	7	5	5	4	4	3	4	4	3	5	4	3	4	0	1	2	1	1	16	14	27	18	14
35	1	5	6	7	5	5	7	7	7	7	6	4	2	6	5	7	5	5	7	3	3	7	0	1	2	0	1	20	22	28	28	16
30	1	4	5	5	5	4	7	7	5	7	4	6	3	5	6	7	5	5	4	3	3	3	1	1	1	1	1	13	23	26	23	15
37	1	5	4	5	5	3	7	7	7	7	3	2	7	1	4	5	2	3	7	2	1	2	1	1	2	1	2	12	14	28	22	6
31	1	5	4	6	5	6	6	6	6	4	4	3	4	4	4	5	4	3	6	2	2	4	0	2	2	1	2	14	16	22	26	11
26	1	1	2	5	2	7	1	1	1	1	4	4	4	4	1	1	1	1	4	3	1	2	1	1	2	1	2	10	4	4	17	12
29	1	5	5	7	7	2	7	7	7	7	7	7	1	7	7	7	7	6	5	6	7	6	0	1	1	1	1	24	27	28	26	21
21	1	2	4	5	5	4	4	3	3	5	3	2	5	3	2	4	4	3	6	5	5	5	0	1	2	1	2	21	13	15	20	8
27	1	6	6	7	6	6	7	7	7	7	3	5	6	2	5	5	4	2	7	7	1	7	0	1	2	1	1	22	16	28	31	10
39	1	5	5	6	4	6	7	7	7	7	1	1	7	1	4	5	3	4	6	2	1	2	0	2	1	0	1	11	16	28	26	3
29	1	4	5	5	5	4	6	6	5	6	4	3	4	4	4	6	5	4	6	4	3	4	1	1	1	1	1	17	19	23	23	11
26	1	5	4	5	5	2	7	7	7	7	4	5	4	4	6	7	6	5	5	1	1	3	1	1	2	1	2	10	24	28	21	13
23	1	4	5	5	5	5	7	7	4	7	3	4	5	3	4	6	5	5	6	3	3	3	0	1	2	1	2	15	20	25	24	10
34	1	5	5	5	5	4	7	7	6	7	3	4	4	4	5	6	4	4	4	3	3	3	1	1	1	1	1	13	19	27	24	11
30	1	5	3	7	7	6	7	5	4	7	1	1	7	1	6	4	1	3	5	4	2	1	0	1	1	0	2	12	14	23	28	3
38	1	6	5	6	7	7	7	7	7	6	2	4	5	3	5	6	3	4	1	1	1	1	1	1	1	1	1	4	18	27	31	9
25	1	6	6	6	3	6	7	7	6	6	2	5	4	4	3	5	5	2	6	2	2	4	0	1	2	1	2	14	15	26	27	11
29	1	5	4	5	4	3	7	5	3	6	4	4	3	5	3	3	4	4	6	5	3	7	0	1	2	0	2	21	14	21	21	13
38	1	6	6	5	5	5	7	7	5	7	3	5	3	5	5	6	6	3	7	3	3	3	0	1	1	1	1	16	20	26	27	13
33	1	6	6	6	5	6	7	7	5	2	4	3	4	4	4	4	4	2	4	2	2	2	0	2	1	1	2	10	14	21	29	11
31	1	5	5	6	5	2	7	7	4	6	6	1	3	5	5	6	6	2	7	5	5	7	0	1	1	1	1	24	19	24	23	12
29	1	4	6	5	3	1	6	6	6	6	2	1	7	1	1	3	1	1	6	2	1	4	0	1	1	#NULL!	1	13	6	24	19	4
29	1	4	5	6	6	7	6	6	4	3	5	4	4	4	5	4	4	1	7	2	1	7	0	1	2	1	2	17	14	19	28	13
26	1	3	5	6	5	5	7	3	4	7	5	3	5	3	5	6	5	2	7	7	7	7	0	1	2	1	2	28	18	21	24	11
21	1	2	2	1	3	1	6	5	2	6	2	1	5	3	1	2	5	1	6	2	7	7	0	1	2	0	2	22	9	19	9	6
23	1	5	4	5	6	3	7	6	4	4	7	1	1	7	7	7	7	3	7	1	1	4	0	1	2	1	2	13	24	21	23	15
21	1	4	4	4	4	6	6	5	6	6	3	5	5	3	4	7	4	4	4	1	1	3	0	1	2	1	2	9	19	23	22	11
20	1	5	6	6	7	4	7	5	5	7	5	4	3	5	3	6	4	4	6	7	5	7	0	1	2	1	2	25	17	24	28	14
20	1	3	5	1	3	5	6	5	4	5	4	4	2	6	6	6	6	7	5	2	1	5	0	1	2	#NULL!	2	13	25	20	17	14
19	1	5	5	7	6	6	7	7	4	7	4	4	4	4	3	7	4	3	6	5	4	5	0	1	2	1	2	20	17	25	29	12
27	1	5	5	6	6	7	7	7	7	7	2	2	2	6	5	7	5	5	5	1	1	2	1	1	1	1	2	9	22	28	29	10
19	1	6	6	7	6	7	7	6	7	7	6	2	1	7	4	5	4	7	5	2	2	2	0	1	2	1	2	11	20	27	32	15
20	1	4	6	6	5	3	7	7	7	7	5	5	4	4	6	7	3	5	7	5	1	7	0	2	2	1	2	20	21	28	24	14
20	1	5	6	6	6	7	7	7	7	7	6	4	4	4	5	6	5	5	6	4	4	5	0	1	2	1	2	19	21	28	30	14
19	1	6	6	3	7	7	6	2	1	5	7	7	7	1	2	4	3	4	6	2	1	2	0	1	2	0	2	11	13	14	29	15
20	1	5	6	7	7	7	7	7	7	7	3	5	5	3	7	7	3	7	7	7	2	5	1	1	2	1	2	21	24	28	32	11
20	1	6	6	6	6	3	7	7	4	7	4	4	4	4	5	7	4	5	6	1	1	3	0	1	2	1	2	11	21	25	27	12
48	1	5	5	6	5	3	7	7	7	7	4	4	4	4	6	7	5	5	7	3	3	5	0	1	2	1	1	18	23	28	24	12
33	1	5	6	6	7	6	7	7	7	2	6	5	4	4	3	7	5	6	5	2	1	1	1	1	1	1	1	9	21	23	30	15
35	1	3	4	5	3	6	7	6	1	4	2	3	4	4	2	6	2	1	6	5	3	5	0	1	1	1	1	19	11	18	21	9
23	1	6	6	6	6	6	7	7	7	7	4	3	4	4	4	6	6	4	5	2	2	2	0	1	2	1	1	11	20	28	30	11
24	1	4	4	4	5	2	6	6	4	3	4	3	5	3	4	7	5	5	4	3	1	4	1	1	2	1	1	12	21	19	19	10
20	1	5	7	6	6	6	7	5	4	7	5	4	3	5	3	6	3	3	6	5	5	4	0	2	2	1	2	20	15	23	30	14
22	1	3	4	3	4	3	3	2	1	2	4	6	5	3	1	3	3	1	6	3	2	6	0	1	2	1	2	17	8	8	17	13
30	1	5	6	6	6	5	6	6	7	3	6	6	2	6	7	5	7	7	4	2	1	5	1	1	2	1	2	12	26	22	28	18
20	1	7	7	7	7	7	7	6	4	7	5	4	1	7	4	7	6	4	5	2	2	6	0	1	2	0	2	15	21	24	35	16
24	1	5	6	5	3	7	7	7	7	7	4	4	4	4	5	5	5	2	7	5	5	5	1	2	2	1	2	22	17	28	26	12
21	1	5	5	5	6	2	5	5	2	4	3	2	5	3	3	1	5	2	6	4	4	4	1	2	2	1	2	18	11	16	23	8
21	1	5	5	6	5	3	7	7	6	7	4	5	5	3	2	4	4	2	4	5	2	6	1	2	2	1	2	17	12	27	24	12
22	1	3	5	5	4	2	7	7	7	7	7	7	2	6	6	7	7	7	7	3	7	5	0	1	2	1	2	22	27	28	19	20
32	1	5	5	5	5	7	3	3	3	3	4	4	4	4	2	2	1	3	2	2	2	5	1	2	2	1	2	11	8	12	27	12
20	1	3	4	3	4	3	6	6	2	6	1	3	6	2	3	5	3	2	7	4	2	6	0	1	2	1	2	19	13	20	17	6
21	1	5	5	6	4	7	7	7	1	6	5	3	5	3	1	3	2	1	4	1	1	1	1	1	2	1	2	7	7	21	27	11
19	1	5	5	5	6	4	7	6	3	7	2	3	6	2	1	5	4	4	7	6	4	7	0	2	2	1	2	24	14	23	25	7
20	1	6	6	5	6	7	7	6	6	7	5	4	4	4	2	5	3	4	6	4	3	5	0	1	2	1	2	18	14	26	30	13
20	1	6	7	7	7	6	7	7	6	7	5	4	3	5	5	7	4	3	6	4	4	4	0	2	2	1	2	18	19	27	33	14
20	1	3	4	5	6	3	5	5	4	5	5	4	3	5	3	6	4	4	6	6	6	6	0	1	2	1	2	24	17	19	21	14
21	1	4	3	6	6	4	7	4	2	7	4	3	2	6	5	5	5	5	7	7	7	7	0	2	2	1	2	28	20	20	23	13
22	1	4	6	3	6	2	7	7	2	7	6	4	2	6	6	5	5	5	5	1	1	2	0	2	2	1	2	9	21	23	21	16
21	1	4	4	4	3	3	6	6	4	3	4	4	3	5	4	5	3	3	4	1	2	5	0	1	2	1	2	12	15	19	18	13
21	1	4	6	5	3	4	2	1	1	2	1	1	7	1	2	3	5	2	5	3	7	7	0	1	2	1	2	22	12	6	22	3
25	1	4	5	4	4	3	7	7	6	7	5	3	6	2	2	3	2	1	6	2	3	4	0	1	2	1	1	15	8	27	20	10
20	1	3	4	5	4	1	6	5	3	5	1	1	6	2	2	3	4	1	5	4	2	3	1	1	2	1	2	14	10	19	17	4
20	1	5	6	6	6	5	7	7	7	7	5	6	3	5	5	7	3	1	6	1	1	2	1	1	2	1	2	10	16	28	28	16
36	1	5	5	6	6	3	7	7	5	7	4	3	4	4	2	6	3	4	4	4	3	5	0	1	1	1	1	16	15	26	25	11
24	1	5	6	6	6	5	6	6	6	6	4	5	3	5	4	6	5	2	5	2	1	5	0	1	1	1	1	13	17	24	28	14
28	1	3	3	2	5	4	7	5	1	6	2	1	7	1	1	1	1	3	7	6	4	7	0	1	2	1	1	24	6	19	17	4
21	1	3	3	3	4	5	7	6	4	7	4	3	5	3	7	2	3	3	4	3	3	5	0	1	2	1	2	15	15	24	18	10
21	1	5	5	6	6	6	7	6	5	7	5	5	3	5	3	6	2	4	6	3	3	6	0	2	2	1	2	18	15	25	28	15
20	1	5	7	7	7	6	7	7	7	7	4	4	4	4	3	6	4	3	4	4	4	5	0	2	2	1	2	17	16	28	32	12
27	1	4	5	6	4	6	7	7	6	6	6	6	1	7	6	7	5	7	7	1	3	6	0	1	2	1	1	17	25	26	25	19
27	1	4	5	5	4	2	2	2	2	2	5	5	6	2	2	4	2	5	7	3	4	6	1	1	2	0	2	20	13	8	20	12
34	1	5	5	6	7	7	7	6	5	7	1	1	7	1	2	5	2	4	7	1	2	2	0	2	1	0	2	12	13	25	30	3
34	1	5	3	5	3	1	7	7	7	6	3	3	5	3	6	4	4	6	5	1	3	5	0	2	2	1	2	14	20	27	17	9
20	1	5	6	5	4	3	7	7	7	7	3	3	4	4	4	4	5	4	5	2	4	5	0	2	2	1	2	16	17	28	23	10
22	1	5	3	6	4	3	7	6	5	5	4	3	4	4	2	3	2	2	7	2	2	4	0	1	2	0	2	15	9	23	21	11
20	1	2	2	1	1	2	5	5	2	6	5	5	3	5	4	2	3	2	6	1	1	7	0	2	2	1	2	15	11	18	8	15
23	1	2	2	1	4	3	7	1	5	7	5	3	3	5	5	3	5	2	7	2	4	7	1	1	2	1	2	20	15	20	12	13
20	1	3	5	3	3	1	7	6	7	7	5	6	1	7	3	6	3	6	6	3	2	5	0	2	2	1	2	16	18	27	15	18
37	1	3	6	5	6	3	4	3	3	2	1	1	7	1	1	6	1	6	5	1	1	2	1	1	1	1	1	9	14	12	23	3
23	1	5	5	5	3	4	6	5	4	5	1	2	6	2	4	2	4	3	7	4	4	6	0	2	2	0	1	21	13	20	22	5
24	1	2	6	2	1	2	7	7	7	7	6	5	2	6	5	5	5	2	6	1	1	1	1	1	2	1	2	9	17	28	13	17
22	1	3	5	6	6	4	7	7	6	6	4	3	4	4	6	7	7	6	7	3	6	6	1	2	2	0	2	22	26	26	24	11
21	1	4	5	5	6	6	6	6	4	7	2	3	6	2	2	5	3	3	5	2	2	4	0	1	2	0	2	13	13	23	26	7
20	1	2	3	3	2	2	4	3	3	4	4	4	5	3	2	4	3	3	7	3	1	2	0	2	2	1	2	13	12	14	12	11
24	1	4	4	4	6	4	7	7	7	7	4	4	4	4	1	4	3	3	6	6	3	3	0	1	2	1	1	18	11	28	22	12
30	1	5	5	6	6	5	5	6	6	7	5	5	5	3	5	7	7	4	4	3	3	3	0	1	1	1	1	13	23	24	27	13
21	1	1	3	2	4	1	7	7	7	7	2	3	6	2	3	7	2	3	7	6	4	4	1	1	2	0	2	21	15	28	11	7
21	1	4	3	5	5	6	7	7	6	7	1	1	7	1	6	6	6	3	5	6	6	6	0	2	2	1	2	23	21	27	23	3
30	1	6	7	7	7	7	7	7	7	7	3	2	6	2	4	4	3	6	1	1	1	2	1	1	1	0	1	5	17	28	34	7
20	1	4	4	4	4	6	7	6	4	7	5	4	3	5	6	7	2	2	6	6	6	6	0	1	2	0	2	24	17	24	22	14
20	1	5	5	6	5	4	5	6	4	6	5	3	1	7	4	5	5	4	5	3	2	3	0	2	2	1	2	13	18	21	25	15
20	1	5	5	5	5	5	6	6	4	7	4	3	5	3	3	5	3	3	6	2	2	3	0	2	2	1	2	13	14	23	25	10
19	1	3	5	4	4	4	5	3	6	7	3	4	4	4	4	7	5	3	5	3	3	6	0	1	2	1	2	17	19	21	20	11
22	1	6	6	6	6	4	7	5	4	3	4	4	2	6	6	7	7	5	7	2	1	2	0	1	2	1	2	12	25	19	28	14
19	1	6	7	7	6	5	7	7	6	7	4	7	4	4	4	5	6	5	3	1	1	1	0	2	2	0	2	6	20	27	31	15
20	1	6	7	7	6	6	6	6	5	6	7	1	1	7	6	6	4	4	3	2	2	2	1	2	2	1	2	9	20	23	32	15
18	1	5	5	6	5	4	7	7	6	7	7	1	1	7	7	7	6	4	2	2	3	4	0	2	2	1	2	11	24	27	25	15
19	1	6	5	6	6	6	7	7	5	7	5	4	5	3	6	7	7	6	4	4	4	4	1	2	2	1	2	16	26	26	29	12
19	1	5	7	6	6	4	7	6	4	4	3	2	3	5	7	7	4	5	5	4	4	6	0	2	2	1	2	19	23	21	28	10
19	1	2	3	3	4	4	4	4	2	6	1	1	7	1	1	5	5	1	5	1	1	1	1	2	2	1	2	8	12	16	16	3
19	1	5	6	6	6	7	6	5	4	6	2	4	6	2	3	5	2	1	7	1	1	2	1	2	2	0	2	11	11	21	30	8
19	1	5	5	6	6	7	7	7	7	7	4	4	5	3	6	7	6	6	5	4	5	5	0	2	2	1	2	19	25	28	29	11
18	1	4	5	5	6	5	7	7	7	7	1	7	7	1	5	7	4	6	6	4	4	4	0	2	2	0	2	18	22	28	25	9
20	1	5	5	5	5	6	7	7	7	7	5	5	3	5	6	6	5	5	3	2	2	3	1	2	2	1	2	10	22	28	26	15
20	1	5	5	6	6	6	6	6	6	6	4	3	6	2	5	7	5	5	7	5	3	6	0	2	2	1	2	21	22	24	28	9
20	1	5	5	6	7	6	5	5	3	7	4	5	4	4	3	7	7	5	7	2	1	6	0	1	2	1	2	16	22	20	29	13
20	1	6	6	6	7	6	7	7	7	7	4	4	4	4	2	5	4	3	6	3	2	5	0	1	2	1	2	16	14	28	31	12
20	1	4	6	2	2	6	7	5	4	7	2	2	1	7	7	7	4	7	5	1	2	4	0	2	2	1	2	12	25	23	20	11
20	1	5	6	5	5	3	7	6	5	7	3	3	4	4	4	5	3	5	7	7	5	7	0	1	2	0	2	26	17	25	24	10
21	1	4	5	6	7	5	6	6	3	6	6	3	3	5	6	6	5	6	4	1	1	6	0	1	2	1	2	12	23	21	27	14
20	1	3	4	2	4	2	5	4	3	4	4	3	3	5	4	6	3	3	5	3	4	4	0	2	2	1	2	16	16	16	15	12
20	1	3	4	4	5	4	7	6	6	7	3	4	3	5	3	2	3	3	6	1	2	6	0	1	2	0	2	15	11	26	20	12
20	1	2	3	3	4	3	6	6	3	7	4	3	3	5	5	7	5	3	6	2	1	6	0	2	2	1	2	15	20	22	15	12
21	1	3	4	4	5	1	6	6	5	6	3	3	4	4	1	3	3	1	4	2	3	5	0	1	2	1	2	14	8	23	17	10
20	1	6	6	6	5	6	7	6	7	7	4	2	4	4	5	5	4	5	5	1	1	2	0	1	2	1	2	9	19	27	29	10
21	1	2	5	3	2	1	5	5	6	3	3	2	4	4	1	3	2	5	1	1	1	5	1	2	2	1	2	8	11	19	13	9
24	1	5	5	5	5	5	7	7	7	7	5	6	3	5	5	6	6	5	5	4	4	6	0	2	2	1	2	19	22	28	25	16
25	1	6	6	6	5	7	7	6	5	6	3	5	4	4	2	5	2	4	5	2	2	6	1	1	2	1	2	15	13	24	30	12
19	1	5	7	6	5	4	7	7	7	7	5	5	1	7	6	7	4	5	7	3	2	4	1	1	2	1	2	16	22	28	27	17
27	1	6	6	6	7	6	7	6	6	6	4	4	4	4	3	5	5	4	7	5	5	5	0	1	2	0	1	22	17	25	31	12
27	1	4	5	5	6	3	7	5	2	7	2	2	7	1	4	5	5	4	6	4	3	2	0	1	1	0	1	15	18	21	23	5
24	1	6	6	7	6	7	7	7	7	7	6	4	2	6	6	7	5	6	5	3	3	5	0	1	2	1	2	16	24	28	32	16
24	1	5	6	5	6	5	7	6	6	6	4	3	3	5	6	7	6	5	7	5	5	7	0	1	2	1	2	24	24	25	27	12
43	1	5	6	6	6	2	7	7	2	7	3	1	6	2	2	6	6	6	6	1	1	7	0	1	1	0	1	15	20	23	25	6
36	1	5	5	6	5	2	7	6	5	6	3	1	6	2	3	3	4	2	5	2	2	3	0	1	2	1	1	12	12	24	23	6
32	1	4	4	4	5	4	7	7	7	5	4	3	5	3	5	6	4	6	6	3	2	3	0	1	1	#NULL!	1	14	21	26	21	10
35	1	3	3	4	5	3	7	7	7	6	3	2	6	2	4	5	4	3	6	3	1	2	0	1	1	1	1	12	16	27	18	7
36	1	4	5	5	6	6	7	7	7	7	2	1	7	1	6	6	6	5	2	3	3	3	0	1	1	1	2	11	23	28	26	4
43	1	5	5	5	5	5	7	7	7	7	6	4	2	6	4	7	4	6	7	4	4	4	0	1	2	1	1	19	21	28	25	16
39	1	6	6	7	5	6	7	7	7	7	2	2	3	5	3	4	4	6	6	2	2	2	1	1	1	0	2	12	17	28	30	9
38	1	4	3	6	4	4	4	4	4	7	4	6	6	2	7	6	5	7	5	6	2	2	0	1	1	0	1	15	25	19	21	12
29	1	4	5	5	6	2	7	7	7	6	1	1	7	1	3	6	5	6	5	3	4	5	0	1	2	1	2	17	20	27	22	3
37	1	5	5	6	6	5	7	7	7	7	3	2	5	3	3	4	3	4	6	3	2	2	0	1	1	0	1	13	14	28	27	8
19	1	4	5	6	4	4	7	7	6	7	5	4	3	5	6	6	4	5	3	1	1	3	1	1	2	1	2	8	21	27	23	14
21	1	3	3	5	4	6	7	6	4	6	3	4	4	4	2	4	6	2	6	2	2	5	1	1	2	1	2	15	14	23	21	11
19	1	2	4	5	4	2	4	4	3	3	3	4	4	4	4	5	4	6	6	4	3	5	0	2	2	0	2	18	19	14	17	11
19	1	5	6	6	6	5	7	7	7	5	6	5	4	4	5	7	5	6	6	1	2	4	1	2	2	1	2	13	23	26	28	15
19	1	4	5	5	4	3	6	5	4	6	4	3	6	2	4	5	4	2	5	4	5	6	1	2	2	1	2	20	15	21	21	9
19	1	4	5	5	5	3	6	6	5	7	4	4	3	5	4	6	6	3	6	4	4	6	1	2	2	1	2	20	19	24	22	13
19	1	4	4	6	6	6	7	6	4	7	6	3	4	4	6	7	5	7	7	6	5	6	1	2	2	1	2	24	25	24	26	13
19	1	1	6	1	6	1	7	7	7	7	2	4	4	4	3	5	4	4	5	1	1	2	1	2	2	1	2	9	16	28	15	10
19	1	6	5	6	7	3	6	6	2	6	3	5	6	2	4	6	4	5	7	2	1	2	1	1	2	0	2	12	19	20	27	10
22	1	4	4	5	6	3	7	5	4	7	4	6	4	4	5	7	4	5	6	3	2	5	0	1	2	1	2	16	21	23	22	14
20	1	2	7	3	5	7	7	5	2	7	4	2	3	5	4	5	3	2	5	5	1	3	0	1	2	1	2	14	14	21	24	11
22	1	4	4	5	5	2	7	7	6	4	2	3	7	1	1	2	4	1	6	3	1	6	0	1	2	1	2	16	8	24	20	6
19	1	1	3	4	3	1	7	7	3	7	2	3	4	4	1	4	2	4	4	4	5	7	0	2	2	1	2	20	11	24	12	9
19	1	4	6	5	4	4	6	6	6	6	6	4	1	7	4	7	4	4	7	5	2	5	0	2	2	1	2	19	19	24	23	17
19	1	3	3	5	5	1	7	7	3	6	3	1	5	3	3	5	2	3	7	2	2	5	0	2	2	1	2	16	13	23	17	7
18	1	5	6	6	5	5	7	7	7	7	7	1	1	7	3	6	5	3	6	3	2	4	0	2	2	1	2	15	17	28	27	15
19	1	4	5	4	6	3	7	6	6	7	5	3	4	4	5	5	6	4	4	1	1	1	0	2	2	1	2	7	20	26	22	12
27	1	5	4	5	6	5	7	7	7	7	4	6	4	4	6	7	6	6	6	5	2	7	0	1	1	1	1	20	25	28	25	14
19	1	4	6	4	4	4	7	7	6	7	5	5	4	4	5	7	5	5	4	1	1	5	0	1	2	1	2	11	22	27	22	14
20	1	1	1	4	4	2	7	6	4	7	6	5	2	6	2	7	3	2	7	3	4	6	0	1	2	1	2	20	14	24	12	17
19	1	5	5	6	4	5	7	2	2	7	4	2	4	4	6	7	4	7	6	3	3	4	0	2	2	1	2	16	24	18	25	10
19	1	4	6	5	6	5	7	7	7	7	4	5	4	4	5	5	4	3	5	1	3	3	0	2	2	1	2	12	17	28	26	13
19	1	6	5	7	6	4	7	7	7	7	4	5	2	6	6	7	5	6	6	3	2	4	0	2	2	1	2	15	24	28	28	15
19	1	5	5	6	6	6	6	6	6	6	5	5	3	5	4	5	5	4	6	3	2	3	0	2	2	1	2	14	18	24	28	15
19	1	4	6	5	6	2	3	3	2	3	4	4	4	4	2	2	2	3	5	4	4	4	0	2	2	1	2	17	9	11	23	12
21	1	6	5	5	5	4	6	4	3	6	4	2	4	4	5	6	5	7	5	5	4	4	0	1	2	1	2	18	23	19	25	10
19	1	3	6	4	5	3	3	3	1	3	3	3	6	2	2	3	3	2	4	2	1	4	0	1	2	0	2	11	10	10	21	8
20	1	4	4	4	5	4	5	5	5	5	4	4	4	4	3	3	1	4	5	2	2	2	0	2	2	0	2	11	11	20	21	12
19	1	3	3	6	6	2	7	6	5	6	4	5	4	4	4	6	6	5	5	5	3	7	0	2	2	1	2	20	21	24	20	13
19	1	3	3	4	2	3	6	6	4	6	3	6	4	4	4	6	6	3	5	2	2	5	0	2	2	0	2	14	19	22	15	13
19	1	5	5	5	7	3	7	7	7	7	6	4	3	5	5	6	4	5	6	3	2	5	0	2	2	1	2	16	20	28	25	15
19	1	3	3	5	4	2	7	4	5	7	4	5	3	5	2	2	2	5	7	4	5	4	0	2	2	1	2	20	11	23	17	14
19	1	3	5	3	3	3	7	7	7	7	3	2	5	3	7	7	3	4	7	2	1	4	0	2	2	1	2	14	21	28	17	8
21	1	4	4	4	5	5	5	5	5	4	3	2	6	2	5	5	5	5	7	4	4	4	0	1	2	0	2	19	20	19	22	7
20	1	3	3	2	2	3	7	6	3	6	4	6	6	2	2	5	2	1	4	2	1	4	0	1	2	0	2	11	10	22	13	12
20	1	5	7	6	4	7	2	1	1	3	3	3	6	2	5	6	5	5	2	1	1	1	0	2	2	0	2	5	21	7	29	8
21	1	3	4	3	4	2	5	6	4	5	4	3	5	3	2	5	2	4	5	2	2	2	0	2	2	#NULL!	2	11	13	20	16	10
21	1	5	5	7	6	5	7	7	7	7	6	6	3	5	4	6	3	3	7	3	2	1	0	2	2	1	2	13	16	28	28	17
19	1	5	5	7	7	6	7	7	5	7	1	1	7	1	5	7	6	4	6	1	1	3	0	2	2	0	2	11	22	26	30	3
19	1	4	6	6	5	4	7	7	5	7	5	4	4	4	3	5	2	4	2	1	1	2	0	2	2	1	2	6	14	26	25	13
20	1	2	2	2	3	6	1	3	5	3	4	2	4	4	1	4	1	1	1	2	2	2	1	2	2	0	2	7	7	12	15	10
19	1	3	4	3	2	3	1	1	1	1	2	3	7	1	1	3	2	1	6	2	2	2	0	2	2	0	2	12	7	4	15	6
19	1	6	6	7	6	6	7	6	3	1	4	4	7	1	2	5	3	2	3	1	1	2	0	2	2	0	2	7	12	17	31	9
18	1	4	5	5	3	3	3	3	2	3	4	3	6	2	2	3	3	3	6	3	2	2	0	2	2	0	2	13	11	11	20	9
18	1	5	5	6	6	6	6	6	6	6	3	3	4	4	5	6	5	6	6	3	3	3	1	2	2	1	2	15	22	24	28	10
19	1	4	5	6	4	4	7	6	6	6	4	6	4	4	5	6	4	4	6	3	3	3	1	1	2	1	2	15	19	25	23	14
22	1	4	5	5	6	7	7	7	4	6	3	1	6	2	6	4	5	3	7	1	1	2	1	2	2	0	2	11	18	24	27	6
19	1	5	4	6	6	6	7	6	4	6	4	3	4	4	1	3	1	1	2	1	1	1	0	2	2	1	2	5	6	23	27	11
18	1	6	7	6	6	6	5	3	2	6	1	1	7	1	3	4	3	5	4	2	4	4	0	2	2	0	2	14	15	16	31	3
18	1	6	7	6	6	6	5	5	3	5	2	3	6	2	1	1	1	2	6	4	4	7	0	2	2	0	2	21	5	18	31	7
20	1	6	7	7	6	5	7	7	5	7	7	6	1	7	5	7	5	4	5	2	2	3	0	1	2	1	2	12	21	26	31	20
18	1	4	4	5	5	3	6	6	2	5	4	4	4	4	3	4	3	4	5	4	2	2	1	2	2	0	2	13	14	19	21	12
20	1	3	6	6	5	7	7	7	3	7	4	2	5	3	2	3	3	1	7	4	2	1	0	1	2	0	2	14	9	24	27	9
20	1	2	4	2	5	2	7	7	5	7	4	4	5	3	3	6	1	2	6	3	2	3	0	2	2	0	2	14	12	26	15	11
20	1	6	7	6	7	7	6	6	5	6	3	4	6	2	5	4	3	6	6	2	2	3	0	1	2	0	2	13	18	23	33	9
20	1	2	3	3	2	2	6	6	3	6	5	3	5	3	3	2	2	1	6	3	5	6	0	2	2	0	2	20	8	21	12	11
20	1	3	5	3	1	1	7	6	6	7	2	4	7	1	3	4	2	7	6	2	2	4	0	1	2	0	2	14	16	26	13	7
19	1	5	3	4	6	3	5	3	3	2	4	3	3	5	4	3	2	2	7	1	1	6	0	2	2	0	2	15	11	13	21	12
19	1	5	5	6	7	5	7	7	7	7	1	1	7	1	6	7	5	5	7	7	7	7	0	2	2	1	2	28	23	28	28	3
20	1	6	5	6	6	4	7	7	7	7	4	3	4	4	6	7	6	4	6	1	1	5	0	1	2	0	2	13	23	28	27	11
